# Supplementary material for: Integrating External Controls by Regression Calibration for Genome-Wide Association Study
Source: Genes (Basel). 2024 Jan 3;15(1):67. doi: 10.3390/genes15010067 (PMC10815702; doi:10.3390/genes15010067)
Supplement: Supplementary file 1 [file genes-15-00067-s001.zip]

Archive with 1 entries (1 files):
- genes-2797861-supplementary.pdf
